# Supplementary material for: Artificial Nesting Hills Promote Wild Bees in Agricultural Landscapes
Source: Insects. 2022 Aug 14;13(8):726. doi: 10.3390/insects13080726 (PMC9409424; doi:10.3390/insects13080726)
Supplement: Supplementary file 1 [file insects-13-00726-s001.zip]

Archive with 2 entries (2 files):
- File S1.pdf
- SupplementaryMaterial.pdf
